# Supplementary material for: Omega-3 Fatty Acids for Depression in the Elderly and Patients with Dementia: A Systematic Review and Meta-Analysis
Source: Healthcare (Basel). 2024 Feb 23;12(5):536. doi: 10.3390/healthcare12050536 (PMC10931076; doi:10.3390/healthcare12050536)
Supplement: Supplementary file 1 [file healthcare-12-00536-s001.zip]

Archive with 1 entries (1 files):
- healthcare-2833510-supplementary.pdf
